# Supplementary material for: Large contribution of fossil-derived components to aqueous secondary organic aerosols in China
Source: Nat Commun. 2022 Aug 31;13:5115. doi: 10.1038/s41467-022-32863-3 (PMC9433442; doi:10.1038/s41467-022-32863-3)
Supplement: Supplementary file 3 — Source Data [file 41467_2022_32863_MOESM3_ESM.xlsx]

## Sheet: Sample (T1)
Locality	Latitude	Longitude	Characteristic	Air mass Origin	Start date	Stop date	Sampling time (h)	atmosphere volume (m3)
Heshan	22.711° N	112.927° E	Coastal background	South China Sea - Peral River Delta	6/8/2017	6/10/2017	48	2877.33
					6/22/2017	6/24/2017	48	2880.05
					6/29/2017	7/1/2017	48	2908.19
					7/6/2017	7/8/2017	48	2879.57
					7/13/2017	7/15/2017	48	2830.19
					8/3/2017	8/5/2017	48	2879.41
					8/10/2017	8/12/2017	48	2878.86
					8/24/2017	8/26/2017	48	2879.6
					4/12/2018	4/14/2018	48	2879.56
					5/17/2018	5/19/2018	48	2879.51
					5/24/2018	5/26/2018	48	2879.81
			Continental outflow	Chinese continental - Peral River Delta	8/31/2017	9/2/2017	48	2879.45
					9/14/2017	9/16/2017	48	2879.87
					9/21/2017	9/23/2017	48	2879.61
					10/12/2017	10/14/2017	48	2878.88
					10/19/2017	10/21/2017	48	2879.48
					11/2/2017	11/4/2017	48	2878.36
					11/9/2017	11/11/2017	48	2879.84
					11/30/2017	12/2/2017	48	2879.31
					12/7/2017	12/9/2017	48	2879.82
					12/14/2017	12/16/2017	48	2878.84
					12/22/2017	12/24/2017	48	2880.05
					12/28/2017	12/30/2017	48	2879.83
					1/4/2018	1/6/2018	48	2879.89
					1/11/2018	1/13/2018	48	2879.59
					1/18/2018	1/20/2018	48	2879.86
					1/25/2018	1/27/2018	48	2880.22
					2/1/2018	2/3/2018	48	2879.86
					3/22/2018	3/24/2018	48	2879.83
					4/5/2018	4/7/2018	48	2879.83
					4/26/2018	4/28/2018	48	2879.8
					5/3/2018	5/5/2018	48	2879.65

## Sheet: 14C of diacids (T2)
T2: Radiocarbon analysis of dicarboxylic acids
	Sample start date	sample stop date	Instrument	Laboratory	name of analyst	Lab code	Size (mg)	Fm analyzed	uncertainties	Fm calculated	fbio/bb-C2 (%)	ffossil-C2 (%)
Coastal background	6/8/2017	6/10/2017	1.5SDH-1, 0.5MV, NEC	State Key Laboratory of Organic Geochemistry, Guangzhou Institute of Geochemistry	Sanyuan Zhu	GIG1904023	0.0900901	0.139249	0.00148866	0.65±0.03	61.1±2.8	38.9±2.8
	6/22/2017	6/24/2017	1.5SDH-1, 0.5MV, NEC	State Key Laboratory of Organic Geochemistry, Guangzhou Institute of Geochemistry	Sanyuan Zhu	GIG1904024	0.146547	0.173548	0.00185271	0.83±0.02	78.7±1.9	21.3±1.9
	6/29/2017	7/1/2017	1.5SDH-1, 0.5MV, NEC	State Key Laboratory of Organic Geochemistry, Guangzhou Institute of Geochemistry	Sanyuan Zhu	GIG1904025	0.162763	0.178082	0.00148804	0.86±0.02	81.1±1.6	18.9±1.6
	7/6/2017	7/8/2017	1.5SDH-1, 0.5MV, NEC	State Key Laboratory of Organic Geochemistry, Guangzhou Institute of Geochemistry	Sanyuan Zhu	GIG1904026	0.03003	0.164594	0.00247792	0.70±0.09	66.2±8.5	33.8±8.5
	7/13/2017	7/15/2017	1.5SDH-1, 0.5MV, NEC	State Key Laboratory of Organic Geochemistry, Guangzhou Institute of Geochemistry	Sanyuan Zhu	GIG1904027	0.198799	0.127815	0.00126434	0.61±0.01	57.6±1.4	42.4±1.4
	8/3/2017	8/5/2017	1.5SDH-1, 0.5MV, NEC	State Key Laboratory of Organic Geochemistry, Guangzhou Institute of Geochemistry	Sanyuan Zhu	GIG1904030	0.0654655	0.143604	0.0018175	0.66±0.04	61.8±3.9	38.2±3.9
	8/10/2017	8/12/2017	1.5SDH-1, 0.5MV, NEC	State Key Laboratory of Organic Geochemistry, Guangzhou Institute of Geochemistry	Sanyuan Zhu	GIG1904031	0.027027	0.184525	0.00283142	0.79±0.1	74.8±9.4	25.2±9.4
	8/24/2017	8/26/2017	1.5SDH-1, 0.5MV, NEC	State Key Laboratory of Organic Geochemistry, Guangzhou Institute of Geochemistry	Sanyuan Zhu	GIG1904032	0.187988	0.116415	0.00128351	0.55±0.02	52.1±1.5	47.9±1.5
	4/12/2018	4/14/2018	1.5SDH-1, 0.5MV, NEC	State Key Laboratory of Organic Geochemistry, Guangzhou Institute of Geochemistry	Sanyuan Zhu	GIG1904054	0.163363	0.170356	0.00167577	0.82±0.02	77.4±1.7	22.6±1.7
	5/17/2018	5/19/2018	1.5SDH-1, 0.5MV, NEC	State Key Laboratory of Organic Geochemistry, Guangzhou Institute of Geochemistry	Sanyuan Zhu	GIG1904066	0.0558559	0.154649	0.00182226	0.70±0.05	66.3±4.5	33.7±4.5
	5/24/2018	5/26/2018	1.5SDH-1, 0.5MV, NEC	State Key Laboratory of Organic Geochemistry, Guangzhou Institute of Geochemistry	Sanyuan Zhu	GIG1904067	0.0354354	0.157259	0.00306934	0.68±0.08	64.3±7.3	35.7±7.3
Continental outflow	8/31/2017	9/2/2017	1.5SDH-1, 0.5MV, NEC	State Key Laboratory of Organic Geochemistry, Guangzhou Institute of Geochemistry	Sanyuan Zhu	GIG1904033	0.351351	0.0908846	0.00111641	0.43±0.01	40.8±0.9	59.2±0.9
	9/14/2017	9/16/2017	1.5SDH-1, 0.5MV, NEC	State Key Laboratory of Organic Geochemistry, Guangzhou Institute of Geochemistry	Sanyuan Zhu	GIG1904034	0.266066	0.108001	0.00118191	0.52±0.01	48.6±1.1	51.4±1.1
	9/21/2017	9/23/2017	1.5SDH-1, 0.5MV, NEC	State Key Laboratory of Organic Geochemistry, Guangzhou Institute of Geochemistry	Sanyuan Zhu	GIG1904035	0.273874	0.0802666	0.000985163	0.38±0.01	35.5±1	64.5±1
	10/12/2017	10/14/2017	1.5SDH-1, 0.5MV, NEC	State Key Laboratory of Organic Geochemistry, Guangzhou Institute of Geochemistry	Sanyuan Zhu	GIG1904037	0.10991	0.127732	0.00166714	0.6±0.03	56.2±2.4	43.8±2.4
	10/19/2017	10/21/2017	1.5SDH-1, 0.5MV, NEC	State Key Laboratory of Organic Geochemistry, Guangzhou Institute of Geochemistry	Sanyuan Zhu	GIG1904038	0.152553	0.117229	0.00136524	0.55±0.02	52.1±1.8	47.9±1.8
	11/2/2017	11/4/2017	1.5SDH-1, 0.5MV, NEC	State Key Laboratory of Organic Geochemistry, Guangzhou Institute of Geochemistry	Sanyuan Zhu	GIG1904039	0.154354	0.115096	0.00129031	0.54±0.02	51.1±1.7	48.9±1.7
	11/9/2017	11/11/2017	1.5SDH-1, 0.5MV, NEC	State Key Laboratory of Organic Geochemistry, Guangzhou Institute of Geochemistry	Sanyuan Zhu	GIG1904040	0.190991	0.0992716	0.00114138	0.47±0.02	44±1.4	56±1.4
	11/30/2017	12/2/2017	1.5SDH-1, 0.5MV, NEC	State Key Laboratory of Organic Geochemistry, Guangzhou Institute of Geochemistry	Sanyuan Zhu	GIG1904041	0.19039	0.111355	0.0012812	0.53±0.02	49.7±1.5	50.3±1.5
	12/7/2017	12/9/2017	1.5SDH-1, 0.5MV, NEC	State Key Laboratory of Organic Geochemistry, Guangzhou Institute of Geochemistry	Sanyuan Zhu	GIG1904042	0.268468	0.11756	0.00121219	0.56±0.01	53.2±1.1	46.8±1.1
	12/14/2017	12/16/2017	1.5SDH-1, 0.5MV, NEC	State Key Laboratory of Organic Geochemistry, Guangzhou Institute of Geochemistry	Sanyuan Zhu	GIG1904044	0.0540541	0.127939	0.00225899	0.56±0.05	53.3±4.8	46.7±4.8
	12/22/2017	12/24/2017	1.5SDH-1, 0.5MV, NEC	State Key Laboratory of Organic Geochemistry, Guangzhou Institute of Geochemistry	Sanyuan Zhu	GIG1904045	0.352553	0.125657	0.00108064	0.61±0.01	57.3±0.9	42.7±0.9
	12/28/2017	12/30/2017	1.5SDH-1, 0.5MV, NEC	State Key Laboratory of Organic Geochemistry, Guangzhou Institute of Geochemistry	Sanyuan Zhu	GIG1904046	0.238438	0.128776	0.00123236	0.62±0.01	58.3±1.2	41.7±1.2
	1/4/2018	1/6/2018	1.5SDH-1, 0.5MV, NEC	State Key Laboratory of Organic Geochemistry, Guangzhou Institute of Geochemistry	Sanyuan Zhu	GIG1904047	0.109309	0.118858	0.00139771	0.55±0.03	52±2.4	48±2.4
	1/11/2018	1/13/2018	1.5SDH-1, 0.5MV, NEC	State Key Laboratory of Organic Geochemistry, Guangzhou Institute of Geochemistry	Sanyuan Zhu	GIG1904048	0.222222	0.0992643	0.00108409	0.47±0.01	44.2±1.2	55.8±1.2
	1/18/2018	1/20/2018	1.5SDH-1, 0.5MV, NEC	State Key Laboratory of Organic Geochemistry, Guangzhou Institute of Geochemistry	Sanyuan Zhu	GIG1904049	0.0906907	0.0957775	0.00139149	0.43±0.03	40.4±2.9	59.6±2.9
	2/1/2018	2/3/2018	1.5SDH-1, 0.5MV, NEC	State Key Laboratory of Organic Geochemistry, Guangzhou Institute of Geochemistry	Sanyuan Zhu	GIG1904051	0.155556	0.0979182	0.00116675	0.46±0.02	43±1.7	57±1.7
	3/22/2018	3/24/2018	1.5SDH-1, 0.5MV, NEC	State Key Laboratory of Organic Geochemistry, Guangzhou Institute of Geochemistry	Sanyuan Zhu	GIG1904052	0.0666667	0.0699886	0.00136637	0.28±0.04	26.7±4	73.3±4
	4/5/2018	4/7/2018	1.5SDH-1, 0.5MV, NEC	State Key Laboratory of Organic Geochemistry, Guangzhou Institute of Geochemistry	Sanyuan Zhu	GIG1904053	0.0288288	0.0744556	0.00208288	0.23±0.03	21.7±2.5	78.3±2.5
	4/26/2018	4/28/2018	1.5SDH-1, 0.5MV, NEC	State Key Laboratory of Organic Geochemistry, Guangzhou Institute of Geochemistry	Sanyuan Zhu	GIG1904055	0.100901	0.0989868	0.00136413	0.45±0.03	42.3±2.6	57.7±2.6
	5/3/2018	5/5/2018	1.5SDH-1, 0.5MV, NEC	State Key Laboratory of Organic Geochemistry, Guangzhou Institute of Geochemistry	Sanyuan Zhu	GIG1904056	0.180781	0.0708941	0.00115133	0.32±0.02	30.4±1.5	69.6±1.5

## Sheet: 13C of diacids (T3)
T3: δ13C compositions (‰) of dicarboxylic acids and oxocarboxylic acids
	Start date	Stop date	C2	C3	C4	C5	C9	Ph	tPh	ωC2	Pyr
Coastal background	6/8/2017	6/10/2017	-19.77	-26.019	-28.9575	-38.2453	-36.2856	-31.404	-29.532	-30.0595	-23.44
	6/22/2017	6/24/2017	-19.2	-26.4297	-27.4425	nd	-30.7795	-33.254	-28.682	-26.8465	-27.28
	6/29/2017	7/1/2017	-20.3525	-29.0202	-28.3845	nd	-35.8087	-33.121	-32.615	-29.258	-28.2725
	7/6/2017	7/8/2017	-21.0225	-34.269	-33.5955	nd	-33.1066	-37.436	nd	-34.1475	-32.775
	7/13/2017	7/15/2017	-23.315	-28.5527	-27.777	nd	-31.6002	-29.524	-28.13	-27.858	-25.585
	8/3/2017	8/5/2017	-22.785	-28.4848	-32.142	-31.5295	-31.7674	-31.985	-28.809	-35.922	-30.67
	8/10/2017	8/12/2017	-19.0675	-25.3902	-29.7705	-27.9324	-40.7018	-43.886	-27.428	-25.457	-27.7925
	8/24/2017	8/26/2017	-20.3675	-29.4015	-28.0215	-31.1226	-33.0651	-32.184	-30.063	-36.2755	-28.99
	4/12/2018	4/14/2018	-14.615	-21.9325	-26.721	-35.0668	-34.5582	-34.655	-27.315	-25.0265	-22.0875
	5/17/2018	5/19/2018	-19.155	-25.2838	-27.987	-40.7751	-35.2137	nd	-31.926	-29.531	-27.1625
	5/24/2018	5/26/2018	-19.2875	-25.601	-30.4695	-33.6732	-32.5371	-33.53	-29.227	-34.368	-30.3775
Continental outflow	8/31/2017	9/2/2017	-23.8525	-25.1867	-31.3035	-40.2733	-36.7286	nd	nd	-35.8835	nd
	9/14/2017	9/16/2017	-22.4875	-25.9933	-31.2075	-36.1354	-34.7811	-35.731	nd	-33.2935	-31.5975
	9/21/2017	9/23/2017	-22.05	-29.5537	-28.7055	-32.5344	-34.4033	-36.969	-26.523	-33.2655	-28.47
	10/12/2017	10/14/2017	-21.92	-26.4498	-27.78	-29.3286	-28.1124	-29.064	-30.009	-24.0745	-22.7025
	10/19/2017	10/21/2017	-21.295	-27.2895	-27.756	-27.8518	-31.9941	-29.941	-27.638	-29.643	-26.4125
	11/2/2017	11/4/2017	-25.87	-25.1408	-29.3595	-27.8258	-32.3832	nd	-26.141	-31.7955	nd
	11/9/2017	11/11/2017	-27.77	-29.2017	-31.725	-32.7216	-38.0224	nd	-36.893	-36.86	nd
	11/30/2017	12/2/2017	-22.2975	-24.7778	-30.129	-28.6513	-29.9758	-30.806	nd	-31.393	-33.575
	12/7/2017	12/9/2017	-27.03	-27.7735	-31.131	-41.4277	-36.2998	nd	-31.244	-38.12	nd
	12/14/2017	12/16/2017	-21.94	-30.144	-31.1475	-30.3556	-33.1604	-34.579	-26.457	-39.4395	-37.15
	12/22/2017	12/24/2017	-28.625	-36.6083	-33.2835	-41.8658	-35.6075	nd	-26.737	-38.183	nd
	12/28/2017	12/30/2017	-27.6775	-35.8438	-34.452	-32.7762	-35.0824	nd	-30.087	-34.151	nd
	1/4/2018	1/6/2018	-22.5125	-31.9627	-31.845	-32.979	-37.2367	nd	-29.685	-36.02	nd
	1/11/2018	1/13/2018	-25.4725	-31.8893	-29.5455	-25.6886	-35.5244	-35.265	-26.765	-39.457	-34.935
	1/18/2018	1/20/2018	-30.7125	-35.7943	-35.4195	-40.5021	-36.2119	nd	-25.547	-37.476	nd
	2/1/2018	2/3/2018	-26.355	-28.1512	-30.7035	-30.8834	-34.4609	nd	-28.838	-43.832	nd
	3/22/2018	3/24/2018	-25.3925	-29.2127	-29.175	-35.9118	-36.3224	nd	nd	-27.1965	nd
	4/5/2018	4/7/2018	-21.6625	-25.139	-26.5215	-33.2416	-36.8107	nd	nd	-34.3645	-30.365
	4/26/2018	4/28/2018	-24.4625	-27.9202	-30.444	-32.6501	nd	nd	nd	-35.8835	nd
	5/3/2018	5/5/2018	-23.3975	-27.6287	-28.404	-34.5611	-37.1243	nd	nd	-34.767	-33.2125

## Sheet: Chemical composition (T4)
T4: Chemical composition of aerosol samples
	Start date	Stop date	OC (μg m-3)	OM (μg m-3)	EC (μg m-3)	WSOC (μg m-3)	TCA (μg m-3)	NO3- (μg m-3)	nss-SO42- (μg m-3)	NH4+ (μg m-3)	nss-K+ (μg m-3)	nss-Cl- (μg m-3)	WSICanth (μg m-3)	ALW (μg m-3)	Levoglucosan (ng m-3)	2-methylglyceric acid (ng m-3)	2-methylthreitol (ng m-3)	2-methylerythitol (ng m-3)	cis-2-methyl-1,3,4-trihydroxy-1-butene (ng m-3)	3-methyl-2,3,4-trihydroxy-1-butene (ng m-3)	trans-2-methyl-1,3,4-trihydroxy-1-butene (ng m-3)	pinonic acid (ng m-3)	pinic acid (ng m-3)
Coastal background	6/8/2017	6/10/2017	3.08051	5.32929	1.03851	1.12755	6.36779	0.345615	2.6013	0.616856	0.0726745	0.135051	3.76883	7.2	11.5399	0.532917	1.49064	3.67613	0.0506779	0.0309446	0.578266	0.223019	0.355734
	6/22/2017	6/24/2017	2.89382	5.0063	0.618436	1.28341	5.62474	0.0844629	2.11423	0.360028	0.0801963	0.0262611	2.66498	6.6	14.7074	0.69873	2.36534	7.04317	0.0831864	0.0415623	1.05962	0.0600924	2.50547
	6/29/2017	7/1/2017	3.40723	5.89452	0.805134	1.17288	6.69965	0.133255	2.88392	0.4775	0.107884	0.0298784	3.63244	5.2	28.0902	1.34784	5.55618	12.607	0.0431351	0.146486	0.234585	0.130276	0.276467
	7/6/2017	7/8/2017	2.80047	4.84481	1.08518	0.733028	5.92999	0.205512	1.77989	0.381422	0.0487369	0.0452558	2.46208	6.3	6.09138	0.103678	0.550295	1.66642	0.00401627	0.00252305	0.00759403	0.0920605	0.0473018
	7/13/2017	7/15/2017	4.76079	8.23617	1.12019	1.29337	9.35636	0.28706	2.74915	0.365553	0.140744	0.0525435	3.59505	4.8	35.9041	1.10194	1.70824	3.66916	0.00433647	0.00330383	0.245793	0.135519	2.45613
	8/3/2017	8/5/2017	3.73396	6.45974	1.29522	1.44509	7.75496	0.459487	2.39732	0.51236	0.152064	0.180038	3.70127	10.2	45.2374	1.23854	3.82918	10.0283	0.0973984	0.0815337	1.74073	0.199678	3.20399
	8/10/2017	8/12/2017	2.89382	5.0063	0.618436	1.38344	5.62474	0.109649	2.34342	0.430022	0.0850662	0.0231747	2.99133	4.5	10.2171	1.61508	4.20678	12.8028	0.275256	0.146701	2.26621	0.942702	3.54856
	8/24/2017	8/26/2017	5.65928	9.79055	1.34189	1.63065	11.1324	1.74743	3.58212	0.846629	0.157218	0.113289	6.44668	10.2	41.1789	1.06824	2.26861	5.45614	0.0565142	0.0136389	1.01383	0.239427	2.82451
	4/12/2018	4/14/2018	2.36873	4.0979	0.653442	1.39363	4.75134	0.562343	4.681	0.98311	0.0497446	0.109552	6.386	8.2	1.459	0.292771	0.236267	0.743579	0.00466592	0.0108962	0.0314406	0.19753	0.456423
	5/17/2018	5/19/2018	2.20537	3.81529	0.641774	1.13671	4.45706	1.05661	4.73202	0.719393	0.0499533	0.103891	6.66187	7.6	2.41596	0.62465	0.826396	2.40444	0.0138945	0.00775212	0.191182	0.085896	1.09949
	5/24/2018	5/26/2018	2.49708	4.31995	0.723454	0.895909	5.04341	0.189077	3.98531	0.611791	0.0658263	0.0659867	4.91799	5.1	2.48986	0.860246	1.60964	4.35217	0.0189098	0.0108794	0.176986	0.144657	2.67629
Continental outflow	8/31/2017	9/2/2017	9.71995	16.8155	1.36523	4.60732	18.1807	2.28787	9.97747	2.2362	0.216031	0.380336	15.0979	17.2	353.5	2.93045	7.70684	23.4252	0.304559	0.17475	4.13815	0.410879	6.40975
	9/14/2017	9/16/2017	10.9452	18.9351	1.77363	4.44794	20.7088	2.1713	9.18463	1.89723	0.210081	0.0973497	13.5606	13.4	112.061	12.8526	24.1622	58.7642	1.3135	0.550167	36.9539	1.37937	16.5357
	9/21/2017	9/23/2017	6.49942	11.244	2.03034	2.66408	13.2743	1.63127	5.63928	1.43913	0.237092	0.527355	9.47413	14.6	162.1	8.09868	19.4734	49.1835	0.588196	0.248695	1.03202	0.518156	1.41851
	10/12/2017	10/14/2017	6.63944	11.4862	1.34189	3.08331	12.8281	0.67288	5.30822	0.976073	0.102785	0.0567601	7.11672	7.5	62.3905	6.25192	16.287	45.946	0.582625	0.277691	10.9507	1.83196	14.3196
	10/19/2017	10/21/2017	5.14586	8.90233	1.15519	1.88436	10.0575	0.393758	4.89237	0.85378	0.0939682	0.0360372	6.26991	6.2	143.018	3.85665	7.31314	23.6876	0.176692	0.0488612	3.42717	0.537403	12.3013
	11/2/2017	11/4/2017	16.3011	28.2008	2.39207	6.18418	30.5929	2.82998	11.122	1.94549	0.428056	0.137861	16.4634	15.6	437.607	23.4763	12.8551	30.7315	0.0505774	0.0141786	0.116186	4.33736	23.924
	11/9/2017	11/11/2017	15.6943	27.1511	1.76196	6.02	28.9131	16.7918	12.2683	4.70879	0.401223	0.947607	35.1177	29.9	200	4.30192	10.5824	22.5841	0.0222778	0.00339697	0.300906	4.92929	8.3728
	11/30/2017	12/2/2017	5.37923	9.30607	1.1902	4.46124	10.4963	2.27694	4.4452	1.0718	0.102674	0.179768	8.07639	7.9	103.853	1.29508	2.28829	4.29202	0.0561047	0.0114541	0.570358	1.78409	6.13257
	12/7/2017	12/9/2017	14.014	24.2442	1.87865	5.62408	26.1229	12.9125	11.2711	3.59461	0.294663	0.258904	28.3317	15.7	281.055	2.80951	3.57244	6.16636	0.0908218	0.188184	0.448719	0.899086	12.5551
	12/14/2017	12/16/2017	5.65928	9.79055	1.16686	4.46738	10.9574	3.80852	5.07316	1.8073	0.133635	1.01919	11.8418	13	191.791	1.01758	1.77423	3.00207	0.0186244	0.0230277	0.131235	0.588902	5.58442
	12/22/2017	12/24/2017	21.5869	37.3454	2.05368	6.31351	39.3991	18.8702	10.6461	3.88803	0.435736	0.576649	34.4167	13	409.187	4.02027	3.50067	6.40436	0.0678091	0.0184693	0.246687	0.691016	14.8504
	12/28/2017	12/30/2017	21.3069	36.8609	2.66044	6.57418	39.5214	22.076	13.1606	4.94238	0.473124	1.22058	41.8726	24.9	169.725	2.30215	3.49959	6.35073	0.0294185	0.0305703	0.531902	1.35152	1.69298
	1/4/2018	1/6/2018	9.70828	16.7953	2.94049	5.05661	19.7358	10.936	7.4208	2.93936	0.340585	0.909535	22.5463	27.7	336.974	3.49161	3.68006	8.3002	0.552127	0.771247	0.236378	0.383963	5.24507
	1/11/2018	1/13/2018	9.89498	17.1183	1.86698	3.68878	18.9853	3.75873	3.32977	0.932898	0.218789	0.67203	8.91222	9.7	256.489	1.46793	0.238838	0.337774	0.0151417	0.0149781	0.323138	7.82741	6.43689
	1/18/2018	1/20/2018	24.3291	42.0893	2.7888	9.58938	44.8781	34.0612	11.8568	6.7177	0.205467	0.9613	54.0447	31.4	195.017	2.49088	4.04499	8.38794	0.0918916	0.0429058	4.2142	1.06983	10.6711
	1/25/2018	1/27/2018	6.24271	10.7999	1.35356	3.67753	12.1534	6.66319	5.42422	2.22488	0.128001	0.863712	15.304	15.4	122.532	1.49135	0.781486	1.49253	0.00438025	0.00553207	0.0756237	0.612864	2.98404
	2/1/2018	2/3/2018	7.40957	12.8186	1.1902	4.36403	14.0088	9.17198	8.37887	2.87784	0.172671	0.327447	20.9288	13.5	220.016	2.09626	1.40368	1.8613	0.046939	0.0220088	0.646832	2.44274	11.0159
	3/22/2018	3/24/2018	12.077	20.8932	1.64527	4.36176	22.5385	8.75953	6.86866	2.02572	0.249199	0.456806	18.3599	6.7	208.348	0.502633	4.53548	8.0912	0.00510885	0.1521	0.164397	0.642899	1.27367
	4/5/2018	4/7/2018	7.50292	12.98	1.58693	3.24164	14.567	5.62739	6.95261	1.52557	0.174181	0.251746	14.5315	13.6	33.7978	2.86457	2.54054	3.7308	0.0614054	0.0195329	1.37	0.339447	6.1567
	4/26/2018	4/28/2018	8.4014	14.5344	1.45858	2.7139	15.993	12.9446	8.50701	4.00776	0.275368	1.48614	27.2209	32.8	102.044	3.33662	3.1848	8.27994	0.0251601	0.00496001	0.248186	0.40799	1.73598
	5/3/2018	5/5/2018	3.979	6.88366	1.07351	2.13969	7.95718	4.97681	5.26466	1.99186	0.110957	0.36679	12.7111	18	nd	0.0968171	2.5287	0.000499357	0.00734431	0.0291524	0.972639	0.353445	0
nd, no data

## Sheet: Concentration of diacids (T5)
T5: Mass concentration of dicarboxylic acids, oxocarboxylic acids, and α-dicarbonyls
	Start date	Stop date	Oxalic,C2	Malonic,C3	Succinic,C4	Glutaric,C5	Adipic,C6	Pimelic,C7	Suberic,C8	Azelaic,C9	Sebacic, C10	Undecanedioic,C11	1,10-Decanedicanboxulic acid,C12	Methylmalonic,iC4	Methylsuccinic,iC5	2-Methylglutaric,iC6	Maleic, M	Fumaric, F	Methylmaleic, Mm	Hydroxysuccinic, hC4	Citric acid, Cit	Phthalic, Ph	Isophthalic,iph	Terephthalic, tPh	4-Ketopimelic, kC7	Pyruvic, Pyr	Glyoxylic, ωC2	3-Oxopropanoic, ωC3	4-Oxobutaboic, ωC4	5-Oxopentanoic, ωC5	7-Oxoheptanoic, ωC7	8−Oxooctanoic, ωC8	9-Oxononanoic, ωC9	Glyoxal, Gly	Methylglyoxal, mGly
Coastal background (ng m-3)	6/8/2017	6/10/2017	135.483	15.909	6.89154	1.74747	1.0785	0.417627	0.787305	3.06926	0.29854	0.245078	0.147627	0.286848	0.510798	0.244427	0.476016	0.591919	1.02183	1.79592	1.23473	1.39328	0.273016	9.65014	0.841824	5.73691	38.8158	2.13604	3.47836	0.568133	0.841201	1.62552	0.296993	1.17938	8.24804
	6/22/2017	6/24/2017	189.514	13.48	9.72208	1.67515	1.12014	0.3977	0.873025	3.90549	0.283197	0.225466	0.16417	0.288767	0.62613	0.26182	0.556657	0.778176	1.047	3.14348	2.68688	0.364248	0.302689	11.1612	1.80144	13.526	45.8059	4.92951	4.85683	0.933728	2.17016	2.83414	0.612728	1.16209	6.4948
	6/29/2017	7/1/2017	196.892	11.919	6.53299	1.42936	1.09364	0.431073	0.954332	4.40249	0.457246	0.287827	0.195041	0.279151	0.73695	0.248503	0.41204	0.557895	0.899674	1.97509	2.32859	1.21439	0.541362	14.146	0.779733	8.31282	38.8469	3.15302	4.82636	0.733676	1.46881	1.22207	0.372208	1.27566	4.52589
	7/6/2017	7/8/2017	61.0535	2.30719	1.75746	0.504683	0.544376	0.179488	0.438535	1.83067	0.158785	0.106819	0.00127576	0.0498506	0.161695	0.0834339	0.161495	0.164998	0.329928	0.139896	0.208451	0.0383425	0.0483349	4.07606	0.182284	1.69154	5.84372	0.72799	1.45223	0.26451	0.24922	0.213463	0.061554	0.225539	0.81294
	7/13/2017	7/15/2017	175.431	13.3051	11.1212	3.06055	1.87501	0.587371	1.26115	4.95427	0.55372	0.407569	0.190893	0.469941	1.11549	0.383145	0.824643	1.08668	1.53557	1.33049	2.20835	4.53888	0.33807	10.9095	1.28936	11.8103	52.1098	4.34775	5.74182	0.991856	2.32992	1.23223	0.390568	1.17481	7.4204
	8/3/2017	8/5/2017	298.565	12.3788	9.73413	2.70753	1.78843	0.493922	0.996792	3.86082	0.374735	0.283012	0.131473	0.313103	0.902318	0.391593	0.995888	0.813958	2.16399	1.38702	2.17698	3.96389	0.364611	11.2814	1.30854	9.38799	58.8777	3.20266	3.74987	0.743566	1.45351	1.56759	0.754031	1.49661	22.9618
	8/10/2017	8/12/2017	268.958	18.0789	16.277	2.58798	1.14491	0.544471	0.898689	3.22971	0.329071	0.242655	0.177408	0.53714	1.03141	0.31862	0.661765	0.92383	1.25783	3.47036	3.75342	2.3471	0.595461	14.7959	3.75774	16.7764	58.7891	6.68964	5.71607	0.853208	2.01779	4.83014	0.898323	0.930344	8.80282
	8/24/2017	8/26/2017	355.872	22.3684	18.6297	5.00293	3.48067	0.899268	1.5684	5.53182	0.65959	0.426089	0.197514	0.624211	1.58862	0.533636	1.64697	1.42267	4.96939	1.00075	2.70686	3.59743	0.659799	16.245	2.38192	12.0926	99.6617	5.05767	4.89572	0.801824	2.22496	2.83708	0.555844	4.59403	61.0835
	4/12/2018	4/14/2018	214.468	15.0492	8.60666	1.3849	0.981197	0.666554	1.47317	7.66745	0.517067	0.319708	0.177428	0.235786	0.531864	0.198795	0.670622	0.627012	1.26481	0.0799169	1.1674	0.619878	0.0622043	2.27746	0.628092	5.87224	37.7008	2.45723	2.81437	0.726785	0.791838	1.14781	0.183767	1.55361	16.9886
	5/17/2018	5/19/2018	253.945	16.9908	10.3378	2.06514	1.48535	0.707484	1.34475	3.32739	0.465317	0.387254	0.230691	0.308669	0.741878	0.327009	1.15075	0.847235	1.54893	0.00625489	1.07944	0.569475	0.160617	3.23492	0.94744	7.76111	52.0483	2.06642	2.54378	0.256015	0.996089	1.15453	0.27975	3.12152	71.952
	5/24/2018	5/26/2018	162.726	9.06686	5.28781	1.06731	0.798037	0.274779	0.553065	1.70018	0.169313	0.136953	0.0887993	0.233078	0.457825	0.178057	0.483922	0.61517	0.61937	0.091888	1.31203	0.494653	0.308409	5.07667	0.5558	3.3938	16.4946	1.4276	1.08509	0.237924	0.404815	0.727517	0.0856624	0.187091	4.02347
Continental outflow (ng m-3)	8/31/2017	9/2/2017	837.32	42.6386	41.9279	10.2292	4.46891	1.55412	2.27014	6.19689	0.903636	0.434511	0.215551	0.814149	3.28237	0.92219	1.66476	1.29474	4.19129	4.03336	1.98345	12.3438	1.33337	26.1574	6.45632	8.59293	109.87	1.00394	5.04006	4.92135	1.67371	4.77129	0.900644	2.38699	201.58
	9/14/2017	9/16/2017	372.259	35.2183	38.1249	11.5788	6.03903	1.99969	2.81027	8.72267	1.05904	0.599641	0.432592	1.21376	4.10549	1.23111	2.11142	2.19749	7.43006	0.789612	3.56067	17.6034	1.4164	34.1136	7.77393	20.7805	139.685	7.92497	10.0023	1.94486	4.7208	7.04138	1.38901	3.65968	93.9641
	9/21/2017	9/23/2017	667.733	34.4059	25.4474	6.85254	3.66349	1.21625	1.86354	5.1	0.635785	0.395456	0.294197	0.609795	2.32286	0.687342	1.58299	1.77334	4.19129	1.15032	3.02837	3.96515	0.0353142	5.61562	2.83632	15.3793	129.677	2.46072	3.1097	0.346979	2.21865	3.55576	0.687528	6.01941	217.379
	10/12/2017	10/14/2017	356.031	41.234	29.7447	7.31066	3.99667	1.08081	1.86228	6.16108	0.667799	0.504573	0.270178	1.26436	3.23057	0.831824	2.45989	2.18104	4.8249	2.34228	5.63618	10.135	0.781536	13.1979	4.27532	20.762	142.479	7.05881	7.7015	1.19876	4.86891	3.73314	1.46822	1.96329	46.5383
	10/19/2017	10/21/2017	203.427	20.2822	13.2302	3.75657	2.89537	0.815383	1.43239	5.91179	0.554925	0.408415	0.201148	0.567843	1.41546	0.499597	1.86774	1.52745	2.21812	1.48127	3.89004	8.70636	1.07888	29.3422	1.76171	16.9524	66.6492	4.54196	5.0985	0.967781	2.66004	1.46596	0.655218	1.22625	13.2515
	11/2/2017	11/4/2017	816.833	50.0736	62.7935	15.8832	7.98817	3.44874	4.70853	14.0735	1.91132	1.27737	0.663534	1.01332	5.26847	1.35977	1.64164	1.50265	2.7241	3.94346	1.64246	23.0943	4.23253	60.4783	7.87525	7.46946	72.6243	1.39925	7.56177	1.34042	1.35459	2.49899	0.141114	2.23587	280.406
	11/9/2017	11/11/2017	717.246	37.4233	45.3581	12.9703	5.71944	1.36038	1.7592	4.75152	0.734918	0.407682	0.178623	0.496573	2.01402	0.809183	0.631633	0.295863	1.49689	1.93953	0.265249	2.68274	1.33003	21.3191	4.1022	7.24295	127.042	2.38106	5.09107	0.972468	1.44077	0.289802	0.101752	1.55307	25.279
	11/30/2017	12/2/2017	293.752	18.4807	16.0701	5.05815	3.44768	0.911952	1.52301	4.99652	0.558085	0.384973	0.195877	0.61045	2.14741	0.724841	2.97598	1.33539	5.94504	0.652918	1.74859	5.09587	0.772193	16.4478	0.840586	10.1707	99.8396	2.13166	2.81508	0.430611	1.83691	0.833504	0.524324	9.83863	217.109
	12/7/2017	12/9/2017	586.91	37.0549	35.999	10.9026	6.30051	2.38297	3.28652	8.88539	1.33753	0.819989	0.353488	0.553079	2.27457	0.804248	0.577744	0.238696	0.985818	0.0190673	0.607276	10.8841	3.46844	54.6275	3.55602	6.63402	113.307	1.63272	5.58015	0.837305	1.36063	0.501435	0.904508	1.43432	33.8759
	12/14/2017	12/16/2017	421.307	13.0471	22.088	6.04811	3.85855	1.21	1.76167	5.60948	0.805716	0.470736	0.223782	0.377071	2.27492	0.62361	3.29252	1.85446	5.2494	0.56524	1.32822	0.953008	0.857038	32.7008	0.654815	15.2515	145.744	0.991164	1.10927	17.0947	1.73434	0.910677	0.313301	36.7906	366.906
	12/22/2017	12/24/2017	533.936	35.5464	34.4237	11.6792	6.86507	2.73876	3.94171	11.5668	1.72517	1.04576	0.513599	0.480487	2.16016	0.809641	0.762237	0.377693	1.2239	0.0193598	0.610381	8.3225	3.21307	68.1127	3.5732	6.88356	98.5888	1.86594	6.687	1.24036	1.23574	0.223275	1.0246	1.66418	19.8765
	12/28/2017	12/30/2017	534.822	43.8532	54.0414	16.7785	8.28894	2.72849	4.17927	12.1948	1.8791	1.09219	0.453768	0.603189	2.57185	0.998224	0.921889	0.49721	1.41931	0.962596	0.670223	3.6458	1.53431	52.7898	5.44185	5.07448	93.8803	2.04853	10.1908	1.52729	2.31229	0.285885	0.885566	2.53779	12.8786
	1/4/2018	1/6/2018	646.012	44.5035	52.5141	14.5902	6.74786	2.23063	3.47438	8.75262	1.66944	0.869996	0.426851	0.611695	3.76767	1.09393	1.08652	0.447733	1.71525	2.88757	0.608008	2.01576	2.27724	61.3352	2.74689	3.66558	132.181	2.14198	2.20219	0.687411	0.80989	0.96164	0.040587	1.3577	20.8597
	1/11/2018	1/13/2018	472.827	19.7388	24.9838	7.9253	6.21454	2.10967	3.67884	10.6295	1.37049	0.762929	0.466587	0.37294	3.13552	0.867993	2.22461	2.34645	3.31239	1.37227	2.78391	7.83295	2.21247	43.9683	0.687488	30.4228	210.988	0.796851	0.938283	13.4203	1.00177	1.06185	0.60305	7.63585	382.175
	1/18/2018	1/20/2018	465.59	28.266	45.1379	17.055	8.77035	2.02325	2.67393	7.93431	1.32387	0.682769	0.289548	0.528532	2.16015	0.937982	0.625235	0.37885	1.45193	0.0305763	0.209841	0.403139	1.26012	52.3875	4.82329	7.22396	70.0181	1.67801	7.49072	1.33001	1.5926	0.293209	0.0404074	1.83438	23.3342
	1/25/2018	1/27/2018	712.845	22.8866	32.4024	8.64357	4.60546	1.08158	1.88127	5.21542	0.856188	0.483753	0.289048	0.490414	3.26172	0.942999	2.83284	1.36234	5.37558	2.18685	0.917949	2.11421	0.489133	23.5612	0.0305406	38.1926	278.333	0.335223	2.4321	22.1812	0.908803	0.947851	0.295395	11.4208	532.303
	2/1/2018	2/3/2018	666.759	30.3756	32.8433	9.11798	4.13061	1.45738	1.96601	5.10579	0.639692	0.392545	0.170258	0.488041	2.50037	0.702794	0.700531	0.218846	1.28914	1.7139	0.290555	9.65424	2.49272	24.9267	1.60862	7.93552	161.92	1.74954	2.42653	0.415335	0.717371	0.503914	0.421186	1.48298	69.4028
	3/22/2018	3/24/2018	550.026	29.8671	35.0571	11.7723	5.90381	2.03574	2.77205	6.97558	1.04884	0.683295	0.359666	0.528473	2.69852	0.983969	0.873501	0.392479	1.90819	2.08753	0.673691	0.0334453	0.195146	10.6873	2.60908	3.85899	66.963	0.468784	3.86133	0.288344	0.585705	0.749202	0.308702	0.52669	99.8502
	4/5/2018	4/7/2018	703.295	32.5053	31.2792	7.59484	3.70674	1.42566	2.16369	5.96331	0.847023	0.550677	0.37375	0.741142	2.34047	0.752497	3.92234	1.41537	3.66105	0.695709	1.58071	2.30015	1.18051	30.2406	2.67908	26.2531	175.416	0.878191	2.24815	9.89817	1.51143	2.70276	0.0943167	4.30029	510.641
	4/26/2018	4/28/2018	464.577	38.7759	55.7997	16.2811	7.18576	1.22508	1.83371	5.37419	0.676877	0.374416	0.203801	0.892475	3.02506	1.03349	2.25733	0.470135	2.76043	0.215688	0.429696	0.0958074	0.486661	17.4888	2.051	2.68027	111.392	1.08774	1.6335	3.53661	0.821274	0.751684	0.0493244	0.78138	14.7903
	5/3/2018	5/5/2018	934.416	38.2245	42.0461	9.24735	3.97023	1.24526	2.0538	5.9279	0.724372	0.49595	0.300445	0.597979	2.58183	0.757631	1.27013	0.856789	1.9042	8.14643	1.46265	0.0688739	0.0703271	1.80459	1.91585	19.5189	159.598	0.288663	1.83333	7.08319	0.833746	3.36268	0.303513	2.98094	372.922

## Sheet: Source data for Fig 6 (T6)
T6. Source data for Figure 6.
City	Location	Season	δ13C-WSOC (‰)	δ13C-C2 (‰)	Fm-WSOC	Fm-C2
Guangzhou	23.149°N, 113.358°E	Summer	-25.2±0.02	-23.2±0.25	0.657±0.002	0.77±0.026
		Winter	-24.9±0.05	-27.5±0.35	0.707±0.003	0.675±0.015
Beijing	39.974°N, 116.370°E	Summer	-24.3±0.1	-23.7±0	0.476±0.002	0.461±0.015
		Winter	-24.4±0.12	-29.7±1.06	0.633±0.002	0.467±0.052
Wuhan	30.531°N, 114.308°E	Summer	-25±0.07	-22.6±0.25	0.709±0.003	0.775±0.047
		Winter	-23.8±0.02	-27.2±0.6	0.639±0.002	0.632±0.014
Chengdu	30.629°N, 104.064°E	Summer	-25.9±0.06	-25.1±0.88	0.659±0.004	0.666±0.048
		Winter	-23.8±0.09	-26.6±1.2	0.834±0.002	0.629±0.01
Shanghai	31.316°N, 121.423°E	Summer	-24.1±0.11	-18.6±0.18	0.663±0.003	0.759±0.016
		Winter	-24.3±0.12	-24.7±0.95	0.52±0.003	0.42±0.012
